# Supplementary material for: Microbiome Helper: a Custom and Streamlined Workflow for Microbiome Research
Source: mSystems. 2017 Jan 3;2(1):e00127-16. doi: 10.1128/mSystems.00127-16 (PMC5209531; doi:10.1128/mSystems.00127-16)
Supplement: TABLE S1 [file sys001172076st2.xlsx]

## Sheet: custom primers
	from Nextera XT v2
Left arm P5 adapter	i5 name	i5	Right arm P5 adapter	Forward Primer	Final name	Fusion sequence (5'-3')	Length
AATGATACGGCGACCACCGAGATCTACAC	S502	CTCTCTAT	TCGTCGGCAGCGTCAGATGTGTATAAGAGACAG	_YOUR PRIMER HERE	XF-S502	AATGATACGGCGACCACCGAGATCTACACCTCTCTATTCGTCGGCAGCGTCAGATGTGTATAAGAGACAG_YOUR PRIMER HERE	87
AATGATACGGCGACCACCGAGATCTACAC	S503	TATCCTCT	TCGTCGGCAGCGTCAGATGTGTATAAGAGACAG	_YOUR PRIMER HERE	XF-S503	AATGATACGGCGACCACCGAGATCTACACTATCCTCTTCGTCGGCAGCGTCAGATGTGTATAAGAGACAG_YOUR PRIMER HERE	87
AATGATACGGCGACCACCGAGATCTACAC	S505	GTAAGGAG	TCGTCGGCAGCGTCAGATGTGTATAAGAGACAG	_YOUR PRIMER HERE	XF-S505	AATGATACGGCGACCACCGAGATCTACACGTAAGGAGTCGTCGGCAGCGTCAGATGTGTATAAGAGACAG_YOUR PRIMER HERE	87
AATGATACGGCGACCACCGAGATCTACAC	S506	ACTGCATA	TCGTCGGCAGCGTCAGATGTGTATAAGAGACAG	_YOUR PRIMER HERE	XF-S506	AATGATACGGCGACCACCGAGATCTACACACTGCATATCGTCGGCAGCGTCAGATGTGTATAAGAGACAG_YOUR PRIMER HERE	87
AATGATACGGCGACCACCGAGATCTACAC	S507	AAGGAGTA	TCGTCGGCAGCGTCAGATGTGTATAAGAGACAG	_YOUR PRIMER HERE	XF-S507	AATGATACGGCGACCACCGAGATCTACACAAGGAGTATCGTCGGCAGCGTCAGATGTGTATAAGAGACAG_YOUR PRIMER HERE	87
AATGATACGGCGACCACCGAGATCTACAC	S508	CTAAGCCT	TCGTCGGCAGCGTCAGATGTGTATAAGAGACAG	_YOUR PRIMER HERE	XF-S508	AATGATACGGCGACCACCGAGATCTACACCTAAGCCTTCGTCGGCAGCGTCAGATGTGTATAAGAGACAG_YOUR PRIMER HERE	87
AATGATACGGCGACCACCGAGATCTACAC	S510	CGTCTAAT	TCGTCGGCAGCGTCAGATGTGTATAAGAGACAG	_YOUR PRIMER HERE	XF-S510	AATGATACGGCGACCACCGAGATCTACACCGTCTAATTCGTCGGCAGCGTCAGATGTGTATAAGAGACAG_YOUR PRIMER HERE	87
AATGATACGGCGACCACCGAGATCTACAC	S511	TCTCTCCG	TCGTCGGCAGCGTCAGATGTGTATAAGAGACAG	_YOUR PRIMER HERE	XF-S511	AATGATACGGCGACCACCGAGATCTACACTCTCTCCGTCGTCGGCAGCGTCAGATGTGTATAAGAGACAG_YOUR PRIMER HERE	87
AATGATACGGCGACCACCGAGATCTACAC	S513	TCGACTAG	TCGTCGGCAGCGTCAGATGTGTATAAGAGACAG	_YOUR PRIMER HERE	XF-S513	AATGATACGGCGACCACCGAGATCTACACTCGACTAGTCGTCGGCAGCGTCAGATGTGTATAAGAGACAG_YOUR PRIMER HERE	87
AATGATACGGCGACCACCGAGATCTACAC	S515	TTCTAGCT	TCGTCGGCAGCGTCAGATGTGTATAAGAGACAG	_YOUR PRIMER HERE	XF-S515	AATGATACGGCGACCACCGAGATCTACACTTCTAGCTTCGTCGGCAGCGTCAGATGTGTATAAGAGACAG_YOUR PRIMER HERE	87
AATGATACGGCGACCACCGAGATCTACAC	S516	CCTAGAGT	TCGTCGGCAGCGTCAGATGTGTATAAGAGACAG	_YOUR PRIMER HERE	XF-S516	AATGATACGGCGACCACCGAGATCTACACCCTAGAGTTCGTCGGCAGCGTCAGATGTGTATAAGAGACAG_YOUR PRIMER HERE	87
AATGATACGGCGACCACCGAGATCTACAC	S517	GCGTAAGA	TCGTCGGCAGCGTCAGATGTGTATAAGAGACAG	_YOUR PRIMER HERE	XF-S517	AATGATACGGCGACCACCGAGATCTACACGCGTAAGATCGTCGGCAGCGTCAGATGTGTATAAGAGACAG_YOUR PRIMER HERE	87
AATGATACGGCGACCACCGAGATCTACAC	S518	CTATTAAG	TCGTCGGCAGCGTCAGATGTGTATAAGAGACAG	_YOUR PRIMER HERE	XF-S518	AATGATACGGCGACCACCGAGATCTACACCTATTAAGTCGTCGGCAGCGTCAGATGTGTATAAGAGACAG_YOUR PRIMER HERE	87
AATGATACGGCGACCACCGAGATCTACAC	S520	AAGGCTAT	TCGTCGGCAGCGTCAGATGTGTATAAGAGACAG	_YOUR PRIMER HERE	XF-S520	AATGATACGGCGACCACCGAGATCTACACAAGGCTATTCGTCGGCAGCGTCAGATGTGTATAAGAGACAG_YOUR PRIMER HERE	87
AATGATACGGCGACCACCGAGATCTACAC	S521	GAGCCTTA	TCGTCGGCAGCGTCAGATGTGTATAAGAGACAG	_YOUR PRIMER HERE	XF-S521	AATGATACGGCGACCACCGAGATCTACACGAGCCTTATCGTCGGCAGCGTCAGATGTGTATAAGAGACAG_YOUR PRIMER HERE	87
AATGATACGGCGACCACCGAGATCTACAC	S522	TTATGCGA	TCGTCGGCAGCGTCAGATGTGTATAAGAGACAG	_YOUR PRIMER HERE	XF-S522	AATGATACGGCGACCACCGAGATCTACACTTATGCGATCGTCGGCAGCGTCAGATGTGTATAAGAGACAG_YOUR PRIMER HERE	87
	from Nextera XT v2
Left arm P7 adapter	i7 name	i7	Right arm P7 adapter	Reverse Primer	Final name	Fusion sequence (5'-3')	Length
CAAGCAGAAGACGGCATACGAGAT	N701	TCGCCTTA	GTCTCGTGGGCTCGGAGATGTGTATAAGAGACAG	_YOUR PRIMER HERE	XR-N701	CAAGCAGAAGACGGCATACGAGATTCGCCTTAGTCTCGTGGGCTCGGAGATGTGTATAAGAGACAG_YOUR PRIMER HERE	83
CAAGCAGAAGACGGCATACGAGAT	N702	CTAGTACG	GTCTCGTGGGCTCGGAGATGTGTATAAGAGACAG	_YOUR PRIMER HERE	XR-N702	CAAGCAGAAGACGGCATACGAGATCTAGTACGGTCTCGTGGGCTCGGAGATGTGTATAAGAGACAG_YOUR PRIMER HERE	83
CAAGCAGAAGACGGCATACGAGAT	N703	TTCTGCCT	GTCTCGTGGGCTCGGAGATGTGTATAAGAGACAG	_YOUR PRIMER HERE	XR-N703	CAAGCAGAAGACGGCATACGAGATTTCTGCCTGTCTCGTGGGCTCGGAGATGTGTATAAGAGACAG_YOUR PRIMER HERE	83
CAAGCAGAAGACGGCATACGAGAT	N704	GCTCAGGA	GTCTCGTGGGCTCGGAGATGTGTATAAGAGACAG	_YOUR PRIMER HERE	XR-N704	CAAGCAGAAGACGGCATACGAGATGCTCAGGAGTCTCGTGGGCTCGGAGATGTGTATAAGAGACAG_YOUR PRIMER HERE	83
CAAGCAGAAGACGGCATACGAGAT	N705	AGGAGTCC	GTCTCGTGGGCTCGGAGATGTGTATAAGAGACAG	_YOUR PRIMER HERE	XR-N705	CAAGCAGAAGACGGCATACGAGATAGGAGTCCGTCTCGTGGGCTCGGAGATGTGTATAAGAGACAG_YOUR PRIMER HERE	83
CAAGCAGAAGACGGCATACGAGAT	N706	CATGCCTA	GTCTCGTGGGCTCGGAGATGTGTATAAGAGACAG	_YOUR PRIMER HERE	XR-N706	CAAGCAGAAGACGGCATACGAGATCATGCCTAGTCTCGTGGGCTCGGAGATGTGTATAAGAGACAG_YOUR PRIMER HERE	83
CAAGCAGAAGACGGCATACGAGAT	N707	GTAGAGAG	GTCTCGTGGGCTCGGAGATGTGTATAAGAGACAG	_YOUR PRIMER HERE	XR-N707	CAAGCAGAAGACGGCATACGAGATGTAGAGAGGTCTCGTGGGCTCGGAGATGTGTATAAGAGACAG_YOUR PRIMER HERE	83
CAAGCAGAAGACGGCATACGAGAT	N710	CAGCCTCG	GTCTCGTGGGCTCGGAGATGTGTATAAGAGACAG	_YOUR PRIMER HERE	XR-N710	CAAGCAGAAGACGGCATACGAGATCAGCCTCGGTCTCGTGGGCTCGGAGATGTGTATAAGAGACAG_YOUR PRIMER HERE	83
CAAGCAGAAGACGGCATACGAGAT	N711	TGCCTCTT	GTCTCGTGGGCTCGGAGATGTGTATAAGAGACAG	_YOUR PRIMER HERE	XR-N711	CAAGCAGAAGACGGCATACGAGATTGCCTCTTGTCTCGTGGGCTCGGAGATGTGTATAAGAGACAG_YOUR PRIMER HERE	83
CAAGCAGAAGACGGCATACGAGAT	N712	TCCTCTAC	GTCTCGTGGGCTCGGAGATGTGTATAAGAGACAG	_YOUR PRIMER HERE	XR-N712	CAAGCAGAAGACGGCATACGAGATTCCTCTACGTCTCGTGGGCTCGGAGATGTGTATAAGAGACAG_YOUR PRIMER HERE	83
CAAGCAGAAGACGGCATACGAGAT	N714	TCATGAGC	GTCTCGTGGGCTCGGAGATGTGTATAAGAGACAG	_YOUR PRIMER HERE	XR-N714	CAAGCAGAAGACGGCATACGAGATTCATGAGCGTCTCGTGGGCTCGGAGATGTGTATAAGAGACAG_YOUR PRIMER HERE	83
CAAGCAGAAGACGGCATACGAGAT	N715	CCTGAGAT	GTCTCGTGGGCTCGGAGATGTGTATAAGAGACAG	_YOUR PRIMER HERE	XR-N715	CAAGCAGAAGACGGCATACGAGATCCTGAGATGTCTCGTGGGCTCGGAGATGTGTATAAGAGACAG_YOUR PRIMER HERE	83
CAAGCAGAAGACGGCATACGAGAT	N716	TAGCGAGT	GTCTCGTGGGCTCGGAGATGTGTATAAGAGACAG	_YOUR PRIMER HERE	XR-N716	CAAGCAGAAGACGGCATACGAGATTAGCGAGTGTCTCGTGGGCTCGGAGATGTGTATAAGAGACAG_YOUR PRIMER HERE	83
CAAGCAGAAGACGGCATACGAGAT	N718	GTAGCTCC	GTCTCGTGGGCTCGGAGATGTGTATAAGAGACAG	_YOUR PRIMER HERE	XR-N718	CAAGCAGAAGACGGCATACGAGATGTAGCTCCGTCTCGTGGGCTCGGAGATGTGTATAAGAGACAG_YOUR PRIMER HERE	83
CAAGCAGAAGACGGCATACGAGAT	N719	TACTACGC	GTCTCGTGGGCTCGGAGATGTGTATAAGAGACAG	_YOUR PRIMER HERE	XR-N719	CAAGCAGAAGACGGCATACGAGATTACTACGCGTCTCGTGGGCTCGGAGATGTGTATAAGAGACAG_YOUR PRIMER HERE	83
CAAGCAGAAGACGGCATACGAGAT	N720	AGGCTCCG	GTCTCGTGGGCTCGGAGATGTGTATAAGAGACAG	_YOUR PRIMER HERE	XR-N720	CAAGCAGAAGACGGCATACGAGATAGGCTCCGGTCTCGTGGGCTCGGAGATGTGTATAAGAGACAG_YOUR PRIMER HERE	83
CAAGCAGAAGACGGCATACGAGAT	N721	GCAGCGTA	GTCTCGTGGGCTCGGAGATGTGTATAAGAGACAG	_YOUR PRIMER HERE	XR-N721	CAAGCAGAAGACGGCATACGAGATGCAGCGTAGTCTCGTGGGCTCGGAGATGTGTATAAGAGACAG_YOUR PRIMER HERE	83
CAAGCAGAAGACGGCATACGAGAT	N722	CTGCGCAT	GTCTCGTGGGCTCGGAGATGTGTATAAGAGACAG	_YOUR PRIMER HERE	XR-N722	CAAGCAGAAGACGGCATACGAGATCTGCGCATGTCTCGTGGGCTCGGAGATGTGTATAAGAGACAG_YOUR PRIMER HERE	83
CAAGCAGAAGACGGCATACGAGAT	N723	GAGCGCTA	GTCTCGTGGGCTCGGAGATGTGTATAAGAGACAG	_YOUR PRIMER HERE	XR-N723	CAAGCAGAAGACGGCATACGAGATGAGCGCTAGTCTCGTGGGCTCGGAGATGTGTATAAGAGACAG_YOUR PRIMER HERE	83
CAAGCAGAAGACGGCATACGAGAT	N724	CGCTCAGT	GTCTCGTGGGCTCGGAGATGTGTATAAGAGACAG	_YOUR PRIMER HERE	XR-N724	CAAGCAGAAGACGGCATACGAGATCGCTCAGTGTCTCGTGGGCTCGGAGATGTGTATAAGAGACAG_YOUR PRIMER HERE	83
CAAGCAGAAGACGGCATACGAGAT	N726	GTCTTAGG	GTCTCGTGGGCTCGGAGATGTGTATAAGAGACAG	_YOUR PRIMER HERE	XR-N726	CAAGCAGAAGACGGCATACGAGATGTCTTAGGGTCTCGTGGGCTCGGAGATGTGTATAAGAGACAG_YOUR PRIMER HERE	83
CAAGCAGAAGACGGCATACGAGAT	N727	ACTGATCG	GTCTCGTGGGCTCGGAGATGTGTATAAGAGACAG	_YOUR PRIMER HERE	XR-N727	CAAGCAGAAGACGGCATACGAGATACTGATCGGTCTCGTGGGCTCGGAGATGTGTATAAGAGACAG_YOUR PRIMER HERE	83
CAAGCAGAAGACGGCATACGAGAT	N728	TAGCTGCA	GTCTCGTGGGCTCGGAGATGTGTATAAGAGACAG	_YOUR PRIMER HERE	XR-N728	CAAGCAGAAGACGGCATACGAGATTAGCTGCAGTCTCGTGGGCTCGGAGATGTGTATAAGAGACAG_YOUR PRIMER HERE	83
CAAGCAGAAGACGGCATACGAGAT	N729	GACGTCGA	GTCTCGTGGGCTCGGAGATGTGTATAAGAGACAG	_YOUR PRIMER HERE	XR-N729	CAAGCAGAAGACGGCATACGAGATGACGTCGAGTCTCGTGGGCTCGGAGATGTGTATAAGAGACAG_YOUR PRIMER HERE	83
Adaptor and barcode oligonucleotide sequences © 2007-2016 Illumina, Inc. All rights reserved.

## Sheet: 16S BACT V6-V8
	from Nextera XT v2
Left arm P5 adapter	i5 name	i5	Right arm P5 adapter	Forward Primer	Final name	Fusion sequence (5'-3')	Length
AATGATACGGCGACCACCGAGATCTACAC	S502	CTCTCTAT	TCGTCGGCAGCGTCAGATGTGTATAAGAGACAG	ACGCGHNRAACCTTACC	B969F-S502	AATGATACGGCGACCACCGAGATCTACACCTCTCTATTCGTCGGCAGCGTCAGATGTGTATAAGAGACAGACGCGHNRAACCTTACC	87
AATGATACGGCGACCACCGAGATCTACAC	S503	TATCCTCT	TCGTCGGCAGCGTCAGATGTGTATAAGAGACAG	ACGCGHNRAACCTTACC	B969F-S503	AATGATACGGCGACCACCGAGATCTACACTATCCTCTTCGTCGGCAGCGTCAGATGTGTATAAGAGACAGACGCGHNRAACCTTACC	87
AATGATACGGCGACCACCGAGATCTACAC	S505	GTAAGGAG	TCGTCGGCAGCGTCAGATGTGTATAAGAGACAG	ACGCGHNRAACCTTACC	B969F-S505	AATGATACGGCGACCACCGAGATCTACACGTAAGGAGTCGTCGGCAGCGTCAGATGTGTATAAGAGACAGACGCGHNRAACCTTACC	87
AATGATACGGCGACCACCGAGATCTACAC	S506	ACTGCATA	TCGTCGGCAGCGTCAGATGTGTATAAGAGACAG	ACGCGHNRAACCTTACC	B969F-S506	AATGATACGGCGACCACCGAGATCTACACACTGCATATCGTCGGCAGCGTCAGATGTGTATAAGAGACAGACGCGHNRAACCTTACC	87
AATGATACGGCGACCACCGAGATCTACAC	S507	AAGGAGTA	TCGTCGGCAGCGTCAGATGTGTATAAGAGACAG	ACGCGHNRAACCTTACC	B969F-S507	AATGATACGGCGACCACCGAGATCTACACAAGGAGTATCGTCGGCAGCGTCAGATGTGTATAAGAGACAGACGCGHNRAACCTTACC	87
AATGATACGGCGACCACCGAGATCTACAC	S508	CTAAGCCT	TCGTCGGCAGCGTCAGATGTGTATAAGAGACAG	ACGCGHNRAACCTTACC	B969F-S508	AATGATACGGCGACCACCGAGATCTACACCTAAGCCTTCGTCGGCAGCGTCAGATGTGTATAAGAGACAGACGCGHNRAACCTTACC	87
AATGATACGGCGACCACCGAGATCTACAC	S510	CGTCTAAT	TCGTCGGCAGCGTCAGATGTGTATAAGAGACAG	ACGCGHNRAACCTTACC	B969F-S510	AATGATACGGCGACCACCGAGATCTACACCGTCTAATTCGTCGGCAGCGTCAGATGTGTATAAGAGACAGACGCGHNRAACCTTACC	87
AATGATACGGCGACCACCGAGATCTACAC	S511	TCTCTCCG	TCGTCGGCAGCGTCAGATGTGTATAAGAGACAG	ACGCGHNRAACCTTACC	B969F-S511	AATGATACGGCGACCACCGAGATCTACACTCTCTCCGTCGTCGGCAGCGTCAGATGTGTATAAGAGACAGACGCGHNRAACCTTACC	87
AATGATACGGCGACCACCGAGATCTACAC	S513	TCGACTAG	TCGTCGGCAGCGTCAGATGTGTATAAGAGACAG	ACGCGHNRAACCTTACC	B969F-S513	AATGATACGGCGACCACCGAGATCTACACTCGACTAGTCGTCGGCAGCGTCAGATGTGTATAAGAGACAGACGCGHNRAACCTTACC	87
AATGATACGGCGACCACCGAGATCTACAC	S515	TTCTAGCT	TCGTCGGCAGCGTCAGATGTGTATAAGAGACAG	ACGCGHNRAACCTTACC	B969F-S515	AATGATACGGCGACCACCGAGATCTACACTTCTAGCTTCGTCGGCAGCGTCAGATGTGTATAAGAGACAGACGCGHNRAACCTTACC	87
AATGATACGGCGACCACCGAGATCTACAC	S516	CCTAGAGT	TCGTCGGCAGCGTCAGATGTGTATAAGAGACAG	ACGCGHNRAACCTTACC	B969F-S516	AATGATACGGCGACCACCGAGATCTACACCCTAGAGTTCGTCGGCAGCGTCAGATGTGTATAAGAGACAGACGCGHNRAACCTTACC	87
AATGATACGGCGACCACCGAGATCTACAC	S517	GCGTAAGA	TCGTCGGCAGCGTCAGATGTGTATAAGAGACAG	ACGCGHNRAACCTTACC	B969F-S517	AATGATACGGCGACCACCGAGATCTACACGCGTAAGATCGTCGGCAGCGTCAGATGTGTATAAGAGACAGACGCGHNRAACCTTACC	87
AATGATACGGCGACCACCGAGATCTACAC	S518	CTATTAAG	TCGTCGGCAGCGTCAGATGTGTATAAGAGACAG	ACGCGHNRAACCTTACC	B969F-S518	AATGATACGGCGACCACCGAGATCTACACCTATTAAGTCGTCGGCAGCGTCAGATGTGTATAAGAGACAGACGCGHNRAACCTTACC	87
AATGATACGGCGACCACCGAGATCTACAC	S520	AAGGCTAT	TCGTCGGCAGCGTCAGATGTGTATAAGAGACAG	ACGCGHNRAACCTTACC	B969F-S520	AATGATACGGCGACCACCGAGATCTACACAAGGCTATTCGTCGGCAGCGTCAGATGTGTATAAGAGACAGACGCGHNRAACCTTACC	87
AATGATACGGCGACCACCGAGATCTACAC	S521	GAGCCTTA	TCGTCGGCAGCGTCAGATGTGTATAAGAGACAG	ACGCGHNRAACCTTACC	B969F-S521	AATGATACGGCGACCACCGAGATCTACACGAGCCTTATCGTCGGCAGCGTCAGATGTGTATAAGAGACAGACGCGHNRAACCTTACC	87
AATGATACGGCGACCACCGAGATCTACAC	S522	TTATGCGA	TCGTCGGCAGCGTCAGATGTGTATAAGAGACAG	ACGCGHNRAACCTTACC	B969F-S522	AATGATACGGCGACCACCGAGATCTACACTTATGCGATCGTCGGCAGCGTCAGATGTGTATAAGAGACAGACGCGHNRAACCTTACC	87
	from Nextera XT v2
Left arm P7 adapter	i7 name	i7	Right arm P7 adapter	Reverse Primer	Final name	Fusion sequence (5'-3')	Length
CAAGCAGAAGACGGCATACGAGAT	N701	TCGCCTTA	GTCTCGTGGGCTCGGAGATGTGTATAAGAGACAG	ACGGGCRGTGWGTRCAA	BA1406R-N701	CAAGCAGAAGACGGCATACGAGATTCGCCTTAGTCTCGTGGGCTCGGAGATGTGTATAAGAGACAGACGGGCRGTGWGTRCAA	83
CAAGCAGAAGACGGCATACGAGAT	N702	CTAGTACG	GTCTCGTGGGCTCGGAGATGTGTATAAGAGACAG	ACGGGCRGTGWGTRCAA	BA1406R-N702	CAAGCAGAAGACGGCATACGAGATCTAGTACGGTCTCGTGGGCTCGGAGATGTGTATAAGAGACAGACGGGCRGTGWGTRCAA	83
CAAGCAGAAGACGGCATACGAGAT	N703	TTCTGCCT	GTCTCGTGGGCTCGGAGATGTGTATAAGAGACAG	ACGGGCRGTGWGTRCAA	BA1406R-N703	CAAGCAGAAGACGGCATACGAGATTTCTGCCTGTCTCGTGGGCTCGGAGATGTGTATAAGAGACAGACGGGCRGTGWGTRCAA	83
CAAGCAGAAGACGGCATACGAGAT	N704	GCTCAGGA	GTCTCGTGGGCTCGGAGATGTGTATAAGAGACAG	ACGGGCRGTGWGTRCAA	BA1406R-N704	CAAGCAGAAGACGGCATACGAGATGCTCAGGAGTCTCGTGGGCTCGGAGATGTGTATAAGAGACAGACGGGCRGTGWGTRCAA	83
CAAGCAGAAGACGGCATACGAGAT	N705	AGGAGTCC	GTCTCGTGGGCTCGGAGATGTGTATAAGAGACAG	ACGGGCRGTGWGTRCAA	BA1406R-N705	CAAGCAGAAGACGGCATACGAGATAGGAGTCCGTCTCGTGGGCTCGGAGATGTGTATAAGAGACAGACGGGCRGTGWGTRCAA	83
CAAGCAGAAGACGGCATACGAGAT	N706	CATGCCTA	GTCTCGTGGGCTCGGAGATGTGTATAAGAGACAG	ACGGGCRGTGWGTRCAA	BA1406R-N706	CAAGCAGAAGACGGCATACGAGATCATGCCTAGTCTCGTGGGCTCGGAGATGTGTATAAGAGACAGACGGGCRGTGWGTRCAA	83
CAAGCAGAAGACGGCATACGAGAT	N707	GTAGAGAG	GTCTCGTGGGCTCGGAGATGTGTATAAGAGACAG	ACGGGCRGTGWGTRCAA	BA1406R-N707	CAAGCAGAAGACGGCATACGAGATGTAGAGAGGTCTCGTGGGCTCGGAGATGTGTATAAGAGACAGACGGGCRGTGWGTRCAA	83
CAAGCAGAAGACGGCATACGAGAT	N710	CAGCCTCG	GTCTCGTGGGCTCGGAGATGTGTATAAGAGACAG	ACGGGCRGTGWGTRCAA	BA1406R-N710	CAAGCAGAAGACGGCATACGAGATCAGCCTCGGTCTCGTGGGCTCGGAGATGTGTATAAGAGACAGACGGGCRGTGWGTRCAA	83
CAAGCAGAAGACGGCATACGAGAT	N711	TGCCTCTT	GTCTCGTGGGCTCGGAGATGTGTATAAGAGACAG	ACGGGCRGTGWGTRCAA	BA1406R-N711	CAAGCAGAAGACGGCATACGAGATTGCCTCTTGTCTCGTGGGCTCGGAGATGTGTATAAGAGACAGACGGGCRGTGWGTRCAA	83
CAAGCAGAAGACGGCATACGAGAT	N712	TCCTCTAC	GTCTCGTGGGCTCGGAGATGTGTATAAGAGACAG	ACGGGCRGTGWGTRCAA	BA1406R-N712	CAAGCAGAAGACGGCATACGAGATTCCTCTACGTCTCGTGGGCTCGGAGATGTGTATAAGAGACAGACGGGCRGTGWGTRCAA	83
CAAGCAGAAGACGGCATACGAGAT	N714	TCATGAGC	GTCTCGTGGGCTCGGAGATGTGTATAAGAGACAG	ACGGGCRGTGWGTRCAA	BA1406R-N714	CAAGCAGAAGACGGCATACGAGATTCATGAGCGTCTCGTGGGCTCGGAGATGTGTATAAGAGACAGACGGGCRGTGWGTRCAA	83
CAAGCAGAAGACGGCATACGAGAT	N715	CCTGAGAT	GTCTCGTGGGCTCGGAGATGTGTATAAGAGACAG	ACGGGCRGTGWGTRCAA	BA1406R-N715	CAAGCAGAAGACGGCATACGAGATCCTGAGATGTCTCGTGGGCTCGGAGATGTGTATAAGAGACAGACGGGCRGTGWGTRCAA	83
CAAGCAGAAGACGGCATACGAGAT	N716	TAGCGAGT	GTCTCGTGGGCTCGGAGATGTGTATAAGAGACAG	ACGGGCRGTGWGTRCAA	BA1406R-N716	CAAGCAGAAGACGGCATACGAGATTAGCGAGTGTCTCGTGGGCTCGGAGATGTGTATAAGAGACAGACGGGCRGTGWGTRCAA	83
CAAGCAGAAGACGGCATACGAGAT	N718	GTAGCTCC	GTCTCGTGGGCTCGGAGATGTGTATAAGAGACAG	ACGGGCRGTGWGTRCAA	BA1406R-N718	CAAGCAGAAGACGGCATACGAGATGTAGCTCCGTCTCGTGGGCTCGGAGATGTGTATAAGAGACAGACGGGCRGTGWGTRCAA	83
CAAGCAGAAGACGGCATACGAGAT	N719	TACTACGC	GTCTCGTGGGCTCGGAGATGTGTATAAGAGACAG	ACGGGCRGTGWGTRCAA	BA1406R-N719	CAAGCAGAAGACGGCATACGAGATTACTACGCGTCTCGTGGGCTCGGAGATGTGTATAAGAGACAGACGGGCRGTGWGTRCAA	83
CAAGCAGAAGACGGCATACGAGAT	N720	AGGCTCCG	GTCTCGTGGGCTCGGAGATGTGTATAAGAGACAG	ACGGGCRGTGWGTRCAA	BA1406R-N720	CAAGCAGAAGACGGCATACGAGATAGGCTCCGGTCTCGTGGGCTCGGAGATGTGTATAAGAGACAGACGGGCRGTGWGTRCAA	83
CAAGCAGAAGACGGCATACGAGAT	N721	GCAGCGTA	GTCTCGTGGGCTCGGAGATGTGTATAAGAGACAG	ACGGGCRGTGWGTRCAA	BA1406R-N721	CAAGCAGAAGACGGCATACGAGATGCAGCGTAGTCTCGTGGGCTCGGAGATGTGTATAAGAGACAGACGGGCRGTGWGTRCAA	83
CAAGCAGAAGACGGCATACGAGAT	N722	CTGCGCAT	GTCTCGTGGGCTCGGAGATGTGTATAAGAGACAG	ACGGGCRGTGWGTRCAA	BA1406R-N722	CAAGCAGAAGACGGCATACGAGATCTGCGCATGTCTCGTGGGCTCGGAGATGTGTATAAGAGACAGACGGGCRGTGWGTRCAA	83
CAAGCAGAAGACGGCATACGAGAT	N723	GAGCGCTA	GTCTCGTGGGCTCGGAGATGTGTATAAGAGACAG	ACGGGCRGTGWGTRCAA	BA1406R-N723	CAAGCAGAAGACGGCATACGAGATGAGCGCTAGTCTCGTGGGCTCGGAGATGTGTATAAGAGACAGACGGGCRGTGWGTRCAA	83
CAAGCAGAAGACGGCATACGAGAT	N724	CGCTCAGT	GTCTCGTGGGCTCGGAGATGTGTATAAGAGACAG	ACGGGCRGTGWGTRCAA	BA1406R-N724	CAAGCAGAAGACGGCATACGAGATCGCTCAGTGTCTCGTGGGCTCGGAGATGTGTATAAGAGACAGACGGGCRGTGWGTRCAA	83
CAAGCAGAAGACGGCATACGAGAT	N726	GTCTTAGG	GTCTCGTGGGCTCGGAGATGTGTATAAGAGACAG	ACGGGCRGTGWGTRCAA	BA1406R-N726	CAAGCAGAAGACGGCATACGAGATGTCTTAGGGTCTCGTGGGCTCGGAGATGTGTATAAGAGACAGACGGGCRGTGWGTRCAA	83
CAAGCAGAAGACGGCATACGAGAT	N727	ACTGATCG	GTCTCGTGGGCTCGGAGATGTGTATAAGAGACAG	ACGGGCRGTGWGTRCAA	BA1406R-N727	CAAGCAGAAGACGGCATACGAGATACTGATCGGTCTCGTGGGCTCGGAGATGTGTATAAGAGACAGACGGGCRGTGWGTRCAA	83
CAAGCAGAAGACGGCATACGAGAT	N728	TAGCTGCA	GTCTCGTGGGCTCGGAGATGTGTATAAGAGACAG	ACGGGCRGTGWGTRCAA	BA1406R-N728	CAAGCAGAAGACGGCATACGAGATTAGCTGCAGTCTCGTGGGCTCGGAGATGTGTATAAGAGACAGACGGGCRGTGWGTRCAA	83
CAAGCAGAAGACGGCATACGAGAT	N729	GACGTCGA	GTCTCGTGGGCTCGGAGATGTGTATAAGAGACAG	ACGGGCRGTGWGTRCAA	BA1406R-N729	CAAGCAGAAGACGGCATACGAGATGACGTCGAGTCTCGTGGGCTCGGAGATGTGTATAAGAGACAGACGGGCRGTGWGTRCAA	83
Adaptor and barcode oligonucleotide sequences © 2007-2016 Illumina, Inc. All rights reserved.

## Sheet: 16S ARCH V6-V8
	from Nextera XT v2
Left arm P5 adapter	i5 name	i5	Right arm P5 adapter	Forward Primer	Final name	Fusion sequence (5'-3')	Length
AATGATACGGCGACCACCGAGATCTACAC	S502	CTCTCTAT	TCGTCGGCAGCGTCAGATGTGTATAAGAGACAG	TYAATYGGANTCAACRCC	A956F-S502	AATGATACGGCGACCACCGAGATCTACACCTCTCTATTCGTCGGCAGCGTCAGATGTGTATAAGAGACAGTYAATYGGANTCAACRCC	88
AATGATACGGCGACCACCGAGATCTACAC	S503	TATCCTCT	TCGTCGGCAGCGTCAGATGTGTATAAGAGACAG	TYAATYGGANTCAACRCC	A956F-S503	AATGATACGGCGACCACCGAGATCTACACTATCCTCTTCGTCGGCAGCGTCAGATGTGTATAAGAGACAGTYAATYGGANTCAACRCC	88
AATGATACGGCGACCACCGAGATCTACAC	S505	GTAAGGAG	TCGTCGGCAGCGTCAGATGTGTATAAGAGACAG	TYAATYGGANTCAACRCC	A956F-S505	AATGATACGGCGACCACCGAGATCTACACGTAAGGAGTCGTCGGCAGCGTCAGATGTGTATAAGAGACAGTYAATYGGANTCAACRCC	88
AATGATACGGCGACCACCGAGATCTACAC	S506	ACTGCATA	TCGTCGGCAGCGTCAGATGTGTATAAGAGACAG	TYAATYGGANTCAACRCC	A956F-S506	AATGATACGGCGACCACCGAGATCTACACACTGCATATCGTCGGCAGCGTCAGATGTGTATAAGAGACAGTYAATYGGANTCAACRCC	88
AATGATACGGCGACCACCGAGATCTACAC	S507	AAGGAGTA	TCGTCGGCAGCGTCAGATGTGTATAAGAGACAG	TYAATYGGANTCAACRCC	A956F-S507	AATGATACGGCGACCACCGAGATCTACACAAGGAGTATCGTCGGCAGCGTCAGATGTGTATAAGAGACAGTYAATYGGANTCAACRCC	88
AATGATACGGCGACCACCGAGATCTACAC	S508	CTAAGCCT	TCGTCGGCAGCGTCAGATGTGTATAAGAGACAG	TYAATYGGANTCAACRCC	A956F-S508	AATGATACGGCGACCACCGAGATCTACACCTAAGCCTTCGTCGGCAGCGTCAGATGTGTATAAGAGACAGTYAATYGGANTCAACRCC	88
AATGATACGGCGACCACCGAGATCTACAC	S510	CGTCTAAT	TCGTCGGCAGCGTCAGATGTGTATAAGAGACAG	TYAATYGGANTCAACRCC	A956F-S510	AATGATACGGCGACCACCGAGATCTACACCGTCTAATTCGTCGGCAGCGTCAGATGTGTATAAGAGACAGTYAATYGGANTCAACRCC	88
AATGATACGGCGACCACCGAGATCTACAC	S511	TCTCTCCG	TCGTCGGCAGCGTCAGATGTGTATAAGAGACAG	TYAATYGGANTCAACRCC	A956F-S511	AATGATACGGCGACCACCGAGATCTACACTCTCTCCGTCGTCGGCAGCGTCAGATGTGTATAAGAGACAGTYAATYGGANTCAACRCC	88
AATGATACGGCGACCACCGAGATCTACAC	S513	TCGACTAG	TCGTCGGCAGCGTCAGATGTGTATAAGAGACAG	TYAATYGGANTCAACRCC	A956F-S513	AATGATACGGCGACCACCGAGATCTACACTCGACTAGTCGTCGGCAGCGTCAGATGTGTATAAGAGACAGTYAATYGGANTCAACRCC	88
AATGATACGGCGACCACCGAGATCTACAC	S515	TTCTAGCT	TCGTCGGCAGCGTCAGATGTGTATAAGAGACAG	TYAATYGGANTCAACRCC	A956F-S515	AATGATACGGCGACCACCGAGATCTACACTTCTAGCTTCGTCGGCAGCGTCAGATGTGTATAAGAGACAGTYAATYGGANTCAACRCC	88
AATGATACGGCGACCACCGAGATCTACAC	S516	CCTAGAGT	TCGTCGGCAGCGTCAGATGTGTATAAGAGACAG	TYAATYGGANTCAACRCC	A956F-S516	AATGATACGGCGACCACCGAGATCTACACCCTAGAGTTCGTCGGCAGCGTCAGATGTGTATAAGAGACAGTYAATYGGANTCAACRCC	88
AATGATACGGCGACCACCGAGATCTACAC	S517	GCGTAAGA	TCGTCGGCAGCGTCAGATGTGTATAAGAGACAG	TYAATYGGANTCAACRCC	A956F-S517	AATGATACGGCGACCACCGAGATCTACACGCGTAAGATCGTCGGCAGCGTCAGATGTGTATAAGAGACAGTYAATYGGANTCAACRCC	88
AATGATACGGCGACCACCGAGATCTACAC	S518	CTATTAAG	TCGTCGGCAGCGTCAGATGTGTATAAGAGACAG	TYAATYGGANTCAACRCC	A956F-S518	AATGATACGGCGACCACCGAGATCTACACCTATTAAGTCGTCGGCAGCGTCAGATGTGTATAAGAGACAGTYAATYGGANTCAACRCC	88
AATGATACGGCGACCACCGAGATCTACAC	S520	AAGGCTAT	TCGTCGGCAGCGTCAGATGTGTATAAGAGACAG	TYAATYGGANTCAACRCC	A956F-S520	AATGATACGGCGACCACCGAGATCTACACAAGGCTATTCGTCGGCAGCGTCAGATGTGTATAAGAGACAGTYAATYGGANTCAACRCC	88
AATGATACGGCGACCACCGAGATCTACAC	S521	GAGCCTTA	TCGTCGGCAGCGTCAGATGTGTATAAGAGACAG	TYAATYGGANTCAACRCC	A956F-S521	AATGATACGGCGACCACCGAGATCTACACGAGCCTTATCGTCGGCAGCGTCAGATGTGTATAAGAGACAGTYAATYGGANTCAACRCC	88
AATGATACGGCGACCACCGAGATCTACAC	S522	TTATGCGA	TCGTCGGCAGCGTCAGATGTGTATAAGAGACAG	TYAATYGGANTCAACRCC	A956F-S522	AATGATACGGCGACCACCGAGATCTACACTTATGCGATCGTCGGCAGCGTCAGATGTGTATAAGAGACAGTYAATYGGANTCAACRCC	88
	from Nextera XT v2
Left arm P7 adapter	i7 name	i7	Right arm P7 adapter	Reverse Primer	Final name	Fusion sequence (5'-3')	Length
CAAGCAGAAGACGGCATACGAGAT	N701	TCGCCTTA	GTCTCGTGGGCTCGGAGATGTGTATAAGAGACAG	CRGTGWGTRCAAGGRGCA	A1401R-N701	CAAGCAGAAGACGGCATACGAGATTCGCCTTAGTCTCGTGGGCTCGGAGATGTGTATAAGAGACAGCRGTGWGTRCAAGGRGCA	84
CAAGCAGAAGACGGCATACGAGAT	N702	CTAGTACG	GTCTCGTGGGCTCGGAGATGTGTATAAGAGACAG	CRGTGWGTRCAAGGRGCA	A1401R-N702	CAAGCAGAAGACGGCATACGAGATCTAGTACGGTCTCGTGGGCTCGGAGATGTGTATAAGAGACAGCRGTGWGTRCAAGGRGCA	84
CAAGCAGAAGACGGCATACGAGAT	N703	TTCTGCCT	GTCTCGTGGGCTCGGAGATGTGTATAAGAGACAG	CRGTGWGTRCAAGGRGCA	A1401R-N703	CAAGCAGAAGACGGCATACGAGATTTCTGCCTGTCTCGTGGGCTCGGAGATGTGTATAAGAGACAGCRGTGWGTRCAAGGRGCA	84
CAAGCAGAAGACGGCATACGAGAT	N704	GCTCAGGA	GTCTCGTGGGCTCGGAGATGTGTATAAGAGACAG	CRGTGWGTRCAAGGRGCA	A1401R-N704	CAAGCAGAAGACGGCATACGAGATGCTCAGGAGTCTCGTGGGCTCGGAGATGTGTATAAGAGACAGCRGTGWGTRCAAGGRGCA	84
CAAGCAGAAGACGGCATACGAGAT	N705	AGGAGTCC	GTCTCGTGGGCTCGGAGATGTGTATAAGAGACAG	CRGTGWGTRCAAGGRGCA	A1401R-N705	CAAGCAGAAGACGGCATACGAGATAGGAGTCCGTCTCGTGGGCTCGGAGATGTGTATAAGAGACAGCRGTGWGTRCAAGGRGCA	84
CAAGCAGAAGACGGCATACGAGAT	N706	CATGCCTA	GTCTCGTGGGCTCGGAGATGTGTATAAGAGACAG	CRGTGWGTRCAAGGRGCA	A1401R-N706	CAAGCAGAAGACGGCATACGAGATCATGCCTAGTCTCGTGGGCTCGGAGATGTGTATAAGAGACAGCRGTGWGTRCAAGGRGCA	84
CAAGCAGAAGACGGCATACGAGAT	N707	GTAGAGAG	GTCTCGTGGGCTCGGAGATGTGTATAAGAGACAG	CRGTGWGTRCAAGGRGCA	A1401R-N707	CAAGCAGAAGACGGCATACGAGATGTAGAGAGGTCTCGTGGGCTCGGAGATGTGTATAAGAGACAGCRGTGWGTRCAAGGRGCA	84
CAAGCAGAAGACGGCATACGAGAT	N710	CAGCCTCG	GTCTCGTGGGCTCGGAGATGTGTATAAGAGACAG	CRGTGWGTRCAAGGRGCA	A1401R-N710	CAAGCAGAAGACGGCATACGAGATCAGCCTCGGTCTCGTGGGCTCGGAGATGTGTATAAGAGACAGCRGTGWGTRCAAGGRGCA	84
CAAGCAGAAGACGGCATACGAGAT	N711	TGCCTCTT	GTCTCGTGGGCTCGGAGATGTGTATAAGAGACAG	CRGTGWGTRCAAGGRGCA	A1401R-N711	CAAGCAGAAGACGGCATACGAGATTGCCTCTTGTCTCGTGGGCTCGGAGATGTGTATAAGAGACAGCRGTGWGTRCAAGGRGCA	84
CAAGCAGAAGACGGCATACGAGAT	N712	TCCTCTAC	GTCTCGTGGGCTCGGAGATGTGTATAAGAGACAG	CRGTGWGTRCAAGGRGCA	A1401R-N712	CAAGCAGAAGACGGCATACGAGATTCCTCTACGTCTCGTGGGCTCGGAGATGTGTATAAGAGACAGCRGTGWGTRCAAGGRGCA	84
CAAGCAGAAGACGGCATACGAGAT	N714	TCATGAGC	GTCTCGTGGGCTCGGAGATGTGTATAAGAGACAG	CRGTGWGTRCAAGGRGCA	A1401R-N714	CAAGCAGAAGACGGCATACGAGATTCATGAGCGTCTCGTGGGCTCGGAGATGTGTATAAGAGACAGCRGTGWGTRCAAGGRGCA	84
CAAGCAGAAGACGGCATACGAGAT	N715	CCTGAGAT	GTCTCGTGGGCTCGGAGATGTGTATAAGAGACAG	CRGTGWGTRCAAGGRGCA	A1401R-N715	CAAGCAGAAGACGGCATACGAGATCCTGAGATGTCTCGTGGGCTCGGAGATGTGTATAAGAGACAGCRGTGWGTRCAAGGRGCA	84
CAAGCAGAAGACGGCATACGAGAT	N716	TAGCGAGT	GTCTCGTGGGCTCGGAGATGTGTATAAGAGACAG	CRGTGWGTRCAAGGRGCA	A1401R-N716	CAAGCAGAAGACGGCATACGAGATTAGCGAGTGTCTCGTGGGCTCGGAGATGTGTATAAGAGACAGCRGTGWGTRCAAGGRGCA	84
CAAGCAGAAGACGGCATACGAGAT	N718	GTAGCTCC	GTCTCGTGGGCTCGGAGATGTGTATAAGAGACAG	CRGTGWGTRCAAGGRGCA	A1401R-N718	CAAGCAGAAGACGGCATACGAGATGTAGCTCCGTCTCGTGGGCTCGGAGATGTGTATAAGAGACAGCRGTGWGTRCAAGGRGCA	84
CAAGCAGAAGACGGCATACGAGAT	N719	TACTACGC	GTCTCGTGGGCTCGGAGATGTGTATAAGAGACAG	CRGTGWGTRCAAGGRGCA	A1401R-N719	CAAGCAGAAGACGGCATACGAGATTACTACGCGTCTCGTGGGCTCGGAGATGTGTATAAGAGACAGCRGTGWGTRCAAGGRGCA	84
CAAGCAGAAGACGGCATACGAGAT	N720	AGGCTCCG	GTCTCGTGGGCTCGGAGATGTGTATAAGAGACAG	CRGTGWGTRCAAGGRGCA	A1401R-N720	CAAGCAGAAGACGGCATACGAGATAGGCTCCGGTCTCGTGGGCTCGGAGATGTGTATAAGAGACAGCRGTGWGTRCAAGGRGCA	84
CAAGCAGAAGACGGCATACGAGAT	N721	GCAGCGTA	GTCTCGTGGGCTCGGAGATGTGTATAAGAGACAG	CRGTGWGTRCAAGGRGCA	A1401R-N721	CAAGCAGAAGACGGCATACGAGATGCAGCGTAGTCTCGTGGGCTCGGAGATGTGTATAAGAGACAGCRGTGWGTRCAAGGRGCA	84
CAAGCAGAAGACGGCATACGAGAT	N722	CTGCGCAT	GTCTCGTGGGCTCGGAGATGTGTATAAGAGACAG	CRGTGWGTRCAAGGRGCA	A1401R-N722	CAAGCAGAAGACGGCATACGAGATCTGCGCATGTCTCGTGGGCTCGGAGATGTGTATAAGAGACAGCRGTGWGTRCAAGGRGCA	84
CAAGCAGAAGACGGCATACGAGAT	N723	GAGCGCTA	GTCTCGTGGGCTCGGAGATGTGTATAAGAGACAG	CRGTGWGTRCAAGGRGCA	A1401R-N723	CAAGCAGAAGACGGCATACGAGATGAGCGCTAGTCTCGTGGGCTCGGAGATGTGTATAAGAGACAGCRGTGWGTRCAAGGRGCA	84
CAAGCAGAAGACGGCATACGAGAT	N724	CGCTCAGT	GTCTCGTGGGCTCGGAGATGTGTATAAGAGACAG	CRGTGWGTRCAAGGRGCA	A1401R-N724	CAAGCAGAAGACGGCATACGAGATCGCTCAGTGTCTCGTGGGCTCGGAGATGTGTATAAGAGACAGCRGTGWGTRCAAGGRGCA	84
CAAGCAGAAGACGGCATACGAGAT	N726	GTCTTAGG	GTCTCGTGGGCTCGGAGATGTGTATAAGAGACAG	CRGTGWGTRCAAGGRGCA	A1401R-N726	CAAGCAGAAGACGGCATACGAGATGTCTTAGGGTCTCGTGGGCTCGGAGATGTGTATAAGAGACAGCRGTGWGTRCAAGGRGCA	84
CAAGCAGAAGACGGCATACGAGAT	N727	ACTGATCG	GTCTCGTGGGCTCGGAGATGTGTATAAGAGACAG	CRGTGWGTRCAAGGRGCA	A1401R-N727	CAAGCAGAAGACGGCATACGAGATACTGATCGGTCTCGTGGGCTCGGAGATGTGTATAAGAGACAGCRGTGWGTRCAAGGRGCA	84
CAAGCAGAAGACGGCATACGAGAT	N728	TAGCTGCA	GTCTCGTGGGCTCGGAGATGTGTATAAGAGACAG	CRGTGWGTRCAAGGRGCA	A1401R-N728	CAAGCAGAAGACGGCATACGAGATTAGCTGCAGTCTCGTGGGCTCGGAGATGTGTATAAGAGACAGCRGTGWGTRCAAGGRGCA	84
CAAGCAGAAGACGGCATACGAGAT	N729	GACGTCGA	GTCTCGTGGGCTCGGAGATGTGTATAAGAGACAG	CRGTGWGTRCAAGGRGCA	A1401R-N729	CAAGCAGAAGACGGCATACGAGATGACGTCGAGTCTCGTGGGCTCGGAGATGTGTATAAGAGACAGCRGTGWGTRCAAGGRGCA	84
Adaptor and barcode oligonucleotide sequences © 2007-2016 Illumina, Inc. All rights reserved.

## Sheet: 18S EUK V4
	from Nextera XT v2
Left arm P5 adapter	i5 name	i5	Right arm P5 adapter	Forward Primer	Final name	Fusion sequence (5'-3')	Length
AATGATACGGCGACCACCGAGATCTACAC	S502	CTCTCTAT	TCGTCGGCAGCGTCAGATGTGTATAAGAGACAG	CYGCGGTAATTCCAGCTC	E572F-S502	AATGATACGGCGACCACCGAGATCTACACCTCTCTATTCGTCGGCAGCGTCAGATGTGTATAAGAGACAGCYGCGGTAATTCCAGCTC	88
AATGATACGGCGACCACCGAGATCTACAC	S503	TATCCTCT	TCGTCGGCAGCGTCAGATGTGTATAAGAGACAG	CYGCGGTAATTCCAGCTC	E572F-S503	AATGATACGGCGACCACCGAGATCTACACTATCCTCTTCGTCGGCAGCGTCAGATGTGTATAAGAGACAGCYGCGGTAATTCCAGCTC	88
AATGATACGGCGACCACCGAGATCTACAC	S505	GTAAGGAG	TCGTCGGCAGCGTCAGATGTGTATAAGAGACAG	CYGCGGTAATTCCAGCTC	E572F-S505	AATGATACGGCGACCACCGAGATCTACACGTAAGGAGTCGTCGGCAGCGTCAGATGTGTATAAGAGACAGCYGCGGTAATTCCAGCTC	88
AATGATACGGCGACCACCGAGATCTACAC	S506	ACTGCATA	TCGTCGGCAGCGTCAGATGTGTATAAGAGACAG	CYGCGGTAATTCCAGCTC	E572F-S506	AATGATACGGCGACCACCGAGATCTACACACTGCATATCGTCGGCAGCGTCAGATGTGTATAAGAGACAGCYGCGGTAATTCCAGCTC	88
AATGATACGGCGACCACCGAGATCTACAC	S507	AAGGAGTA	TCGTCGGCAGCGTCAGATGTGTATAAGAGACAG	CYGCGGTAATTCCAGCTC	E572F-S507	AATGATACGGCGACCACCGAGATCTACACAAGGAGTATCGTCGGCAGCGTCAGATGTGTATAAGAGACAGCYGCGGTAATTCCAGCTC	88
AATGATACGGCGACCACCGAGATCTACAC	S508	CTAAGCCT	TCGTCGGCAGCGTCAGATGTGTATAAGAGACAG	CYGCGGTAATTCCAGCTC	E572F-S508	AATGATACGGCGACCACCGAGATCTACACCTAAGCCTTCGTCGGCAGCGTCAGATGTGTATAAGAGACAGCYGCGGTAATTCCAGCTC	88
AATGATACGGCGACCACCGAGATCTACAC	S510	CGTCTAAT	TCGTCGGCAGCGTCAGATGTGTATAAGAGACAG	CYGCGGTAATTCCAGCTC	E572F-S510	AATGATACGGCGACCACCGAGATCTACACCGTCTAATTCGTCGGCAGCGTCAGATGTGTATAAGAGACAGCYGCGGTAATTCCAGCTC	88
AATGATACGGCGACCACCGAGATCTACAC	S511	TCTCTCCG	TCGTCGGCAGCGTCAGATGTGTATAAGAGACAG	CYGCGGTAATTCCAGCTC	E572F-S511	AATGATACGGCGACCACCGAGATCTACACTCTCTCCGTCGTCGGCAGCGTCAGATGTGTATAAGAGACAGCYGCGGTAATTCCAGCTC	88
AATGATACGGCGACCACCGAGATCTACAC	S513	TCGACTAG	TCGTCGGCAGCGTCAGATGTGTATAAGAGACAG	CYGCGGTAATTCCAGCTC	E572F-S513	AATGATACGGCGACCACCGAGATCTACACTCGACTAGTCGTCGGCAGCGTCAGATGTGTATAAGAGACAGCYGCGGTAATTCCAGCTC	88
AATGATACGGCGACCACCGAGATCTACAC	S515	TTCTAGCT	TCGTCGGCAGCGTCAGATGTGTATAAGAGACAG	CYGCGGTAATTCCAGCTC	E572F-S515	AATGATACGGCGACCACCGAGATCTACACTTCTAGCTTCGTCGGCAGCGTCAGATGTGTATAAGAGACAGCYGCGGTAATTCCAGCTC	88
AATGATACGGCGACCACCGAGATCTACAC	S516	CCTAGAGT	TCGTCGGCAGCGTCAGATGTGTATAAGAGACAG	CYGCGGTAATTCCAGCTC	E572F-S516	AATGATACGGCGACCACCGAGATCTACACCCTAGAGTTCGTCGGCAGCGTCAGATGTGTATAAGAGACAGCYGCGGTAATTCCAGCTC	88
AATGATACGGCGACCACCGAGATCTACAC	S517	GCGTAAGA	TCGTCGGCAGCGTCAGATGTGTATAAGAGACAG	CYGCGGTAATTCCAGCTC	E572F-S517	AATGATACGGCGACCACCGAGATCTACACGCGTAAGATCGTCGGCAGCGTCAGATGTGTATAAGAGACAGCYGCGGTAATTCCAGCTC	88
AATGATACGGCGACCACCGAGATCTACAC	S518	CTATTAAG	TCGTCGGCAGCGTCAGATGTGTATAAGAGACAG	CYGCGGTAATTCCAGCTC	E572F-S518	AATGATACGGCGACCACCGAGATCTACACCTATTAAGTCGTCGGCAGCGTCAGATGTGTATAAGAGACAGCYGCGGTAATTCCAGCTC	88
AATGATACGGCGACCACCGAGATCTACAC	S520	AAGGCTAT	TCGTCGGCAGCGTCAGATGTGTATAAGAGACAG	CYGCGGTAATTCCAGCTC	E572F-S520	AATGATACGGCGACCACCGAGATCTACACAAGGCTATTCGTCGGCAGCGTCAGATGTGTATAAGAGACAGCYGCGGTAATTCCAGCTC	88
AATGATACGGCGACCACCGAGATCTACAC	S521	GAGCCTTA	TCGTCGGCAGCGTCAGATGTGTATAAGAGACAG	CYGCGGTAATTCCAGCTC	E572F-S521	AATGATACGGCGACCACCGAGATCTACACGAGCCTTATCGTCGGCAGCGTCAGATGTGTATAAGAGACAGCYGCGGTAATTCCAGCTC	88
AATGATACGGCGACCACCGAGATCTACAC	S522	TTATGCGA	TCGTCGGCAGCGTCAGATGTGTATAAGAGACAG	CYGCGGTAATTCCAGCTC	E572F-S522	AATGATACGGCGACCACCGAGATCTACACTTATGCGATCGTCGGCAGCGTCAGATGTGTATAAGAGACAGCYGCGGTAATTCCAGCTC	88
	from Nextera XT v2
Left arm P7 adapter	i7 name	i7	Right arm P7 adapter	Reverse Primer	Final name	Fusion sequence (5'-3')	Length
CAAGCAGAAGACGGCATACGAGAT	N701	TCGCCTTA	GTCTCGTGGGCTCGGAGATGTGTATAAGAGACAG	AYGGTATCTRATCRTCTTYG	E1009R-N701	CAAGCAGAAGACGGCATACGAGATTCGCCTTAGTCTCGTGGGCTCGGAGATGTGTATAAGAGACAGAYGGTATCTRATCRTCTTYG	86
CAAGCAGAAGACGGCATACGAGAT	N702	CTAGTACG	GTCTCGTGGGCTCGGAGATGTGTATAAGAGACAG	AYGGTATCTRATCRTCTTYG	E1009R-N702	CAAGCAGAAGACGGCATACGAGATCTAGTACGGTCTCGTGGGCTCGGAGATGTGTATAAGAGACAGAYGGTATCTRATCRTCTTYG	86
CAAGCAGAAGACGGCATACGAGAT	N703	TTCTGCCT	GTCTCGTGGGCTCGGAGATGTGTATAAGAGACAG	AYGGTATCTRATCRTCTTYG	E1009R-N703	CAAGCAGAAGACGGCATACGAGATTTCTGCCTGTCTCGTGGGCTCGGAGATGTGTATAAGAGACAGAYGGTATCTRATCRTCTTYG	86
CAAGCAGAAGACGGCATACGAGAT	N704	GCTCAGGA	GTCTCGTGGGCTCGGAGATGTGTATAAGAGACAG	AYGGTATCTRATCRTCTTYG	E1009R-N704	CAAGCAGAAGACGGCATACGAGATGCTCAGGAGTCTCGTGGGCTCGGAGATGTGTATAAGAGACAGAYGGTATCTRATCRTCTTYG	86
CAAGCAGAAGACGGCATACGAGAT	N705	AGGAGTCC	GTCTCGTGGGCTCGGAGATGTGTATAAGAGACAG	AYGGTATCTRATCRTCTTYG	E1009R-N705	CAAGCAGAAGACGGCATACGAGATAGGAGTCCGTCTCGTGGGCTCGGAGATGTGTATAAGAGACAGAYGGTATCTRATCRTCTTYG	86
CAAGCAGAAGACGGCATACGAGAT	N706	CATGCCTA	GTCTCGTGGGCTCGGAGATGTGTATAAGAGACAG	AYGGTATCTRATCRTCTTYG	E1009R-N706	CAAGCAGAAGACGGCATACGAGATCATGCCTAGTCTCGTGGGCTCGGAGATGTGTATAAGAGACAGAYGGTATCTRATCRTCTTYG	86
CAAGCAGAAGACGGCATACGAGAT	N707	GTAGAGAG	GTCTCGTGGGCTCGGAGATGTGTATAAGAGACAG	AYGGTATCTRATCRTCTTYG	E1009R-N707	CAAGCAGAAGACGGCATACGAGATGTAGAGAGGTCTCGTGGGCTCGGAGATGTGTATAAGAGACAGAYGGTATCTRATCRTCTTYG	86
CAAGCAGAAGACGGCATACGAGAT	N710	CAGCCTCG	GTCTCGTGGGCTCGGAGATGTGTATAAGAGACAG	AYGGTATCTRATCRTCTTYG	E1009R-N710	CAAGCAGAAGACGGCATACGAGATCAGCCTCGGTCTCGTGGGCTCGGAGATGTGTATAAGAGACAGAYGGTATCTRATCRTCTTYG	86
CAAGCAGAAGACGGCATACGAGAT	N711	TGCCTCTT	GTCTCGTGGGCTCGGAGATGTGTATAAGAGACAG	AYGGTATCTRATCRTCTTYG	E1009R-N711	CAAGCAGAAGACGGCATACGAGATTGCCTCTTGTCTCGTGGGCTCGGAGATGTGTATAAGAGACAGAYGGTATCTRATCRTCTTYG	86
CAAGCAGAAGACGGCATACGAGAT	N712	TCCTCTAC	GTCTCGTGGGCTCGGAGATGTGTATAAGAGACAG	AYGGTATCTRATCRTCTTYG	E1009R-N712	CAAGCAGAAGACGGCATACGAGATTCCTCTACGTCTCGTGGGCTCGGAGATGTGTATAAGAGACAGAYGGTATCTRATCRTCTTYG	86
CAAGCAGAAGACGGCATACGAGAT	N714	TCATGAGC	GTCTCGTGGGCTCGGAGATGTGTATAAGAGACAG	AYGGTATCTRATCRTCTTYG	E1009R-N714	CAAGCAGAAGACGGCATACGAGATTCATGAGCGTCTCGTGGGCTCGGAGATGTGTATAAGAGACAGAYGGTATCTRATCRTCTTYG	86
CAAGCAGAAGACGGCATACGAGAT	N715	CCTGAGAT	GTCTCGTGGGCTCGGAGATGTGTATAAGAGACAG	AYGGTATCTRATCRTCTTYG	E1009R-N715	CAAGCAGAAGACGGCATACGAGATCCTGAGATGTCTCGTGGGCTCGGAGATGTGTATAAGAGACAGAYGGTATCTRATCRTCTTYG	86
CAAGCAGAAGACGGCATACGAGAT	N716	TAGCGAGT	GTCTCGTGGGCTCGGAGATGTGTATAAGAGACAG	AYGGTATCTRATCRTCTTYG	E1009R-N716	CAAGCAGAAGACGGCATACGAGATTAGCGAGTGTCTCGTGGGCTCGGAGATGTGTATAAGAGACAGAYGGTATCTRATCRTCTTYG	86
CAAGCAGAAGACGGCATACGAGAT	N718	GTAGCTCC	GTCTCGTGGGCTCGGAGATGTGTATAAGAGACAG	AYGGTATCTRATCRTCTTYG	E1009R-N718	CAAGCAGAAGACGGCATACGAGATGTAGCTCCGTCTCGTGGGCTCGGAGATGTGTATAAGAGACAGAYGGTATCTRATCRTCTTYG	86
CAAGCAGAAGACGGCATACGAGAT	N719	TACTACGC	GTCTCGTGGGCTCGGAGATGTGTATAAGAGACAG	AYGGTATCTRATCRTCTTYG	E1009R-N719	CAAGCAGAAGACGGCATACGAGATTACTACGCGTCTCGTGGGCTCGGAGATGTGTATAAGAGACAGAYGGTATCTRATCRTCTTYG	86
CAAGCAGAAGACGGCATACGAGAT	N720	AGGCTCCG	GTCTCGTGGGCTCGGAGATGTGTATAAGAGACAG	AYGGTATCTRATCRTCTTYG	E1009R-N720	CAAGCAGAAGACGGCATACGAGATAGGCTCCGGTCTCGTGGGCTCGGAGATGTGTATAAGAGACAGAYGGTATCTRATCRTCTTYG	86
CAAGCAGAAGACGGCATACGAGAT	N721	GCAGCGTA	GTCTCGTGGGCTCGGAGATGTGTATAAGAGACAG	AYGGTATCTRATCRTCTTYG	E1009R-N721	CAAGCAGAAGACGGCATACGAGATGCAGCGTAGTCTCGTGGGCTCGGAGATGTGTATAAGAGACAGAYGGTATCTRATCRTCTTYG	86
CAAGCAGAAGACGGCATACGAGAT	N722	CTGCGCAT	GTCTCGTGGGCTCGGAGATGTGTATAAGAGACAG	AYGGTATCTRATCRTCTTYG	E1009R-N722	CAAGCAGAAGACGGCATACGAGATCTGCGCATGTCTCGTGGGCTCGGAGATGTGTATAAGAGACAGAYGGTATCTRATCRTCTTYG	86
CAAGCAGAAGACGGCATACGAGAT	N723	GAGCGCTA	GTCTCGTGGGCTCGGAGATGTGTATAAGAGACAG	AYGGTATCTRATCRTCTTYG	E1009R-N723	CAAGCAGAAGACGGCATACGAGATGAGCGCTAGTCTCGTGGGCTCGGAGATGTGTATAAGAGACAGAYGGTATCTRATCRTCTTYG	86
CAAGCAGAAGACGGCATACGAGAT	N724	CGCTCAGT	GTCTCGTGGGCTCGGAGATGTGTATAAGAGACAG	AYGGTATCTRATCRTCTTYG	E1009R-N724	CAAGCAGAAGACGGCATACGAGATCGCTCAGTGTCTCGTGGGCTCGGAGATGTGTATAAGAGACAGAYGGTATCTRATCRTCTTYG	86
CAAGCAGAAGACGGCATACGAGAT	N726	GTCTTAGG	GTCTCGTGGGCTCGGAGATGTGTATAAGAGACAG	AYGGTATCTRATCRTCTTYG	E1009R-N726	CAAGCAGAAGACGGCATACGAGATGTCTTAGGGTCTCGTGGGCTCGGAGATGTGTATAAGAGACAGAYGGTATCTRATCRTCTTYG	86
CAAGCAGAAGACGGCATACGAGAT	N727	ACTGATCG	GTCTCGTGGGCTCGGAGATGTGTATAAGAGACAG	AYGGTATCTRATCRTCTTYG	E1009R-N727	CAAGCAGAAGACGGCATACGAGATACTGATCGGTCTCGTGGGCTCGGAGATGTGTATAAGAGACAGAYGGTATCTRATCRTCTTYG	86
CAAGCAGAAGACGGCATACGAGAT	N728	TAGCTGCA	GTCTCGTGGGCTCGGAGATGTGTATAAGAGACAG	AYGGTATCTRATCRTCTTYG	E1009R-N728	CAAGCAGAAGACGGCATACGAGATTAGCTGCAGTCTCGTGGGCTCGGAGATGTGTATAAGAGACAGAYGGTATCTRATCRTCTTYG	86
CAAGCAGAAGACGGCATACGAGAT	N729	GACGTCGA	GTCTCGTGGGCTCGGAGATGTGTATAAGAGACAG	AYGGTATCTRATCRTCTTYG	E1009R-N729	CAAGCAGAAGACGGCATACGAGATGACGTCGAGTCTCGTGGGCTCGGAGATGTGTATAAGAGACAGAYGGTATCTRATCRTCTTYG	86
Adaptor and barcode oligonucleotide sequences © 2007-2016 Illumina, Inc. All rights reserved.

## Sheet: 16S+18S V4-V5
	from Nextera XT v2
Left arm P5 adapter	i5 name	i5	Right arm P5 adapter	Forward Primer	Final name	Fusion sequence (5'-3')	Length
AATGATACGGCGACCACCGAGATCTACAC	S502	CTCTCTAT	TCGTCGGCAGCGTCAGATGTGTATAAGAGACAG	GTGYCAGCMGCCGCGGTAA	515F-S502	AATGATACGGCGACCACCGAGATCTACACCTCTCTATTCGTCGGCAGCGTCAGATGTGTATAAGAGACAGGTGYCAGCMGCCGCGGTAA	89
AATGATACGGCGACCACCGAGATCTACAC	S503	TATCCTCT	TCGTCGGCAGCGTCAGATGTGTATAAGAGACAG	GTGYCAGCMGCCGCGGTAA	515F-S503	AATGATACGGCGACCACCGAGATCTACACTATCCTCTTCGTCGGCAGCGTCAGATGTGTATAAGAGACAGGTGYCAGCMGCCGCGGTAA	89
AATGATACGGCGACCACCGAGATCTACAC	S505	GTAAGGAG	TCGTCGGCAGCGTCAGATGTGTATAAGAGACAG	GTGYCAGCMGCCGCGGTAA	515F-S505	AATGATACGGCGACCACCGAGATCTACACGTAAGGAGTCGTCGGCAGCGTCAGATGTGTATAAGAGACAGGTGYCAGCMGCCGCGGTAA	89
AATGATACGGCGACCACCGAGATCTACAC	S506	ACTGCATA	TCGTCGGCAGCGTCAGATGTGTATAAGAGACAG	GTGYCAGCMGCCGCGGTAA	515F-S506	AATGATACGGCGACCACCGAGATCTACACACTGCATATCGTCGGCAGCGTCAGATGTGTATAAGAGACAGGTGYCAGCMGCCGCGGTAA	89
AATGATACGGCGACCACCGAGATCTACAC	S507	AAGGAGTA	TCGTCGGCAGCGTCAGATGTGTATAAGAGACAG	GTGYCAGCMGCCGCGGTAA	515F-S507	AATGATACGGCGACCACCGAGATCTACACAAGGAGTATCGTCGGCAGCGTCAGATGTGTATAAGAGACAGGTGYCAGCMGCCGCGGTAA	89
AATGATACGGCGACCACCGAGATCTACAC	S508	CTAAGCCT	TCGTCGGCAGCGTCAGATGTGTATAAGAGACAG	GTGYCAGCMGCCGCGGTAA	515F-S508	AATGATACGGCGACCACCGAGATCTACACCTAAGCCTTCGTCGGCAGCGTCAGATGTGTATAAGAGACAGGTGYCAGCMGCCGCGGTAA	89
AATGATACGGCGACCACCGAGATCTACAC	S510	CGTCTAAT	TCGTCGGCAGCGTCAGATGTGTATAAGAGACAG	GTGYCAGCMGCCGCGGTAA	515F-S510	AATGATACGGCGACCACCGAGATCTACACCGTCTAATTCGTCGGCAGCGTCAGATGTGTATAAGAGACAGGTGYCAGCMGCCGCGGTAA	89
AATGATACGGCGACCACCGAGATCTACAC	S511	TCTCTCCG	TCGTCGGCAGCGTCAGATGTGTATAAGAGACAG	GTGYCAGCMGCCGCGGTAA	515F-S511	AATGATACGGCGACCACCGAGATCTACACTCTCTCCGTCGTCGGCAGCGTCAGATGTGTATAAGAGACAGGTGYCAGCMGCCGCGGTAA	89
AATGATACGGCGACCACCGAGATCTACAC	S513	TCGACTAG	TCGTCGGCAGCGTCAGATGTGTATAAGAGACAG	GTGYCAGCMGCCGCGGTAA	515F-S513	AATGATACGGCGACCACCGAGATCTACACTCGACTAGTCGTCGGCAGCGTCAGATGTGTATAAGAGACAGGTGYCAGCMGCCGCGGTAA	89
AATGATACGGCGACCACCGAGATCTACAC	S515	TTCTAGCT	TCGTCGGCAGCGTCAGATGTGTATAAGAGACAG	GTGYCAGCMGCCGCGGTAA	515F-S515	AATGATACGGCGACCACCGAGATCTACACTTCTAGCTTCGTCGGCAGCGTCAGATGTGTATAAGAGACAGGTGYCAGCMGCCGCGGTAA	89
AATGATACGGCGACCACCGAGATCTACAC	S516	CCTAGAGT	TCGTCGGCAGCGTCAGATGTGTATAAGAGACAG	GTGYCAGCMGCCGCGGTAA	515F-S516	AATGATACGGCGACCACCGAGATCTACACCCTAGAGTTCGTCGGCAGCGTCAGATGTGTATAAGAGACAGGTGYCAGCMGCCGCGGTAA	89
AATGATACGGCGACCACCGAGATCTACAC	S517	GCGTAAGA	TCGTCGGCAGCGTCAGATGTGTATAAGAGACAG	GTGYCAGCMGCCGCGGTAA	515F-S517	AATGATACGGCGACCACCGAGATCTACACGCGTAAGATCGTCGGCAGCGTCAGATGTGTATAAGAGACAGGTGYCAGCMGCCGCGGTAA	89
AATGATACGGCGACCACCGAGATCTACAC	S518	CTATTAAG	TCGTCGGCAGCGTCAGATGTGTATAAGAGACAG	GTGYCAGCMGCCGCGGTAA	515F-S518	AATGATACGGCGACCACCGAGATCTACACCTATTAAGTCGTCGGCAGCGTCAGATGTGTATAAGAGACAGGTGYCAGCMGCCGCGGTAA	89
AATGATACGGCGACCACCGAGATCTACAC	S520	AAGGCTAT	TCGTCGGCAGCGTCAGATGTGTATAAGAGACAG	GTGYCAGCMGCCGCGGTAA	515F-S520	AATGATACGGCGACCACCGAGATCTACACAAGGCTATTCGTCGGCAGCGTCAGATGTGTATAAGAGACAGGTGYCAGCMGCCGCGGTAA	89
AATGATACGGCGACCACCGAGATCTACAC	S521	GAGCCTTA	TCGTCGGCAGCGTCAGATGTGTATAAGAGACAG	GTGYCAGCMGCCGCGGTAA	515F-S521	AATGATACGGCGACCACCGAGATCTACACGAGCCTTATCGTCGGCAGCGTCAGATGTGTATAAGAGACAGGTGYCAGCMGCCGCGGTAA	89
AATGATACGGCGACCACCGAGATCTACAC	S522	TTATGCGA	TCGTCGGCAGCGTCAGATGTGTATAAGAGACAG	GTGYCAGCMGCCGCGGTAA	515F-S522	AATGATACGGCGACCACCGAGATCTACACTTATGCGATCGTCGGCAGCGTCAGATGTGTATAAGAGACAGGTGYCAGCMGCCGCGGTAA	89
	from Nextera XT v2
Left arm P7 adapter	i7 name	i7	Right arm P7 adapter	Reverse Primer	Final name	Fusion sequence (5'-3')	Length
CAAGCAGAAGACGGCATACGAGAT	N701	TCGCCTTA	GTCTCGTGGGCTCGGAGATGTGTATAAGAGACAG	CCGYCAATTYMTTTRAGTTT	926R-N701	CAAGCAGAAGACGGCATACGAGATTCGCCTTAGTCTCGTGGGCTCGGAGATGTGTATAAGAGACAGCCGYCAATTYMTTTRAGTTT	86
CAAGCAGAAGACGGCATACGAGAT	N702	CTAGTACG	GTCTCGTGGGCTCGGAGATGTGTATAAGAGACAG	CCGYCAATTYMTTTRAGTTT	926R-N702	CAAGCAGAAGACGGCATACGAGATCTAGTACGGTCTCGTGGGCTCGGAGATGTGTATAAGAGACAGCCGYCAATTYMTTTRAGTTT	86
CAAGCAGAAGACGGCATACGAGAT	N703	TTCTGCCT	GTCTCGTGGGCTCGGAGATGTGTATAAGAGACAG	CCGYCAATTYMTTTRAGTTT	926R-N703	CAAGCAGAAGACGGCATACGAGATTTCTGCCTGTCTCGTGGGCTCGGAGATGTGTATAAGAGACAGCCGYCAATTYMTTTRAGTTT	86
CAAGCAGAAGACGGCATACGAGAT	N704	GCTCAGGA	GTCTCGTGGGCTCGGAGATGTGTATAAGAGACAG	CCGYCAATTYMTTTRAGTTT	926R-N704	CAAGCAGAAGACGGCATACGAGATGCTCAGGAGTCTCGTGGGCTCGGAGATGTGTATAAGAGACAGCCGYCAATTYMTTTRAGTTT	86
CAAGCAGAAGACGGCATACGAGAT	N705	AGGAGTCC	GTCTCGTGGGCTCGGAGATGTGTATAAGAGACAG	CCGYCAATTYMTTTRAGTTT	926R-N705	CAAGCAGAAGACGGCATACGAGATAGGAGTCCGTCTCGTGGGCTCGGAGATGTGTATAAGAGACAGCCGYCAATTYMTTTRAGTTT	86
CAAGCAGAAGACGGCATACGAGAT	N706	CATGCCTA	GTCTCGTGGGCTCGGAGATGTGTATAAGAGACAG	CCGYCAATTYMTTTRAGTTT	926R-N706	CAAGCAGAAGACGGCATACGAGATCATGCCTAGTCTCGTGGGCTCGGAGATGTGTATAAGAGACAGCCGYCAATTYMTTTRAGTTT	86
CAAGCAGAAGACGGCATACGAGAT	N707	GTAGAGAG	GTCTCGTGGGCTCGGAGATGTGTATAAGAGACAG	CCGYCAATTYMTTTRAGTTT	926R-N707	CAAGCAGAAGACGGCATACGAGATGTAGAGAGGTCTCGTGGGCTCGGAGATGTGTATAAGAGACAGCCGYCAATTYMTTTRAGTTT	86
CAAGCAGAAGACGGCATACGAGAT	N710	CAGCCTCG	GTCTCGTGGGCTCGGAGATGTGTATAAGAGACAG	CCGYCAATTYMTTTRAGTTT	926R-N710	CAAGCAGAAGACGGCATACGAGATCAGCCTCGGTCTCGTGGGCTCGGAGATGTGTATAAGAGACAGCCGYCAATTYMTTTRAGTTT	86
CAAGCAGAAGACGGCATACGAGAT	N711	TGCCTCTT	GTCTCGTGGGCTCGGAGATGTGTATAAGAGACAG	CCGYCAATTYMTTTRAGTTT	926R-N711	CAAGCAGAAGACGGCATACGAGATTGCCTCTTGTCTCGTGGGCTCGGAGATGTGTATAAGAGACAGCCGYCAATTYMTTTRAGTTT	86
CAAGCAGAAGACGGCATACGAGAT	N712	TCCTCTAC	GTCTCGTGGGCTCGGAGATGTGTATAAGAGACAG	CCGYCAATTYMTTTRAGTTT	926R-N712	CAAGCAGAAGACGGCATACGAGATTCCTCTACGTCTCGTGGGCTCGGAGATGTGTATAAGAGACAGCCGYCAATTYMTTTRAGTTT	86
CAAGCAGAAGACGGCATACGAGAT	N714	TCATGAGC	GTCTCGTGGGCTCGGAGATGTGTATAAGAGACAG	CCGYCAATTYMTTTRAGTTT	926R-N714	CAAGCAGAAGACGGCATACGAGATTCATGAGCGTCTCGTGGGCTCGGAGATGTGTATAAGAGACAGCCGYCAATTYMTTTRAGTTT	86
CAAGCAGAAGACGGCATACGAGAT	N715	CCTGAGAT	GTCTCGTGGGCTCGGAGATGTGTATAAGAGACAG	CCGYCAATTYMTTTRAGTTT	926R-N715	CAAGCAGAAGACGGCATACGAGATCCTGAGATGTCTCGTGGGCTCGGAGATGTGTATAAGAGACAGCCGYCAATTYMTTTRAGTTT	86
CAAGCAGAAGACGGCATACGAGAT	N716	TAGCGAGT	GTCTCGTGGGCTCGGAGATGTGTATAAGAGACAG	CCGYCAATTYMTTTRAGTTT	926R-N716	CAAGCAGAAGACGGCATACGAGATTAGCGAGTGTCTCGTGGGCTCGGAGATGTGTATAAGAGACAGCCGYCAATTYMTTTRAGTTT	86
CAAGCAGAAGACGGCATACGAGAT	N718	GTAGCTCC	GTCTCGTGGGCTCGGAGATGTGTATAAGAGACAG	CCGYCAATTYMTTTRAGTTT	926R-N718	CAAGCAGAAGACGGCATACGAGATGTAGCTCCGTCTCGTGGGCTCGGAGATGTGTATAAGAGACAGCCGYCAATTYMTTTRAGTTT	86
CAAGCAGAAGACGGCATACGAGAT	N719	TACTACGC	GTCTCGTGGGCTCGGAGATGTGTATAAGAGACAG	CCGYCAATTYMTTTRAGTTT	926R-N719	CAAGCAGAAGACGGCATACGAGATTACTACGCGTCTCGTGGGCTCGGAGATGTGTATAAGAGACAGCCGYCAATTYMTTTRAGTTT	86
CAAGCAGAAGACGGCATACGAGAT	N720	AGGCTCCG	GTCTCGTGGGCTCGGAGATGTGTATAAGAGACAG	CCGYCAATTYMTTTRAGTTT	926R-N720	CAAGCAGAAGACGGCATACGAGATAGGCTCCGGTCTCGTGGGCTCGGAGATGTGTATAAGAGACAGCCGYCAATTYMTTTRAGTTT	86
CAAGCAGAAGACGGCATACGAGAT	N721	GCAGCGTA	GTCTCGTGGGCTCGGAGATGTGTATAAGAGACAG	CCGYCAATTYMTTTRAGTTT	926R-N721	CAAGCAGAAGACGGCATACGAGATGCAGCGTAGTCTCGTGGGCTCGGAGATGTGTATAAGAGACAGCCGYCAATTYMTTTRAGTTT	86
CAAGCAGAAGACGGCATACGAGAT	N722	CTGCGCAT	GTCTCGTGGGCTCGGAGATGTGTATAAGAGACAG	CCGYCAATTYMTTTRAGTTT	926R-N722	CAAGCAGAAGACGGCATACGAGATCTGCGCATGTCTCGTGGGCTCGGAGATGTGTATAAGAGACAGCCGYCAATTYMTTTRAGTTT	86
CAAGCAGAAGACGGCATACGAGAT	N723	GAGCGCTA	GTCTCGTGGGCTCGGAGATGTGTATAAGAGACAG	CCGYCAATTYMTTTRAGTTT	926R-N723	CAAGCAGAAGACGGCATACGAGATGAGCGCTAGTCTCGTGGGCTCGGAGATGTGTATAAGAGACAGCCGYCAATTYMTTTRAGTTT	86
CAAGCAGAAGACGGCATACGAGAT	N724	CGCTCAGT	GTCTCGTGGGCTCGGAGATGTGTATAAGAGACAG	CCGYCAATTYMTTTRAGTTT	926R-N724	CAAGCAGAAGACGGCATACGAGATCGCTCAGTGTCTCGTGGGCTCGGAGATGTGTATAAGAGACAGCCGYCAATTYMTTTRAGTTT	86
CAAGCAGAAGACGGCATACGAGAT	N726	GTCTTAGG	GTCTCGTGGGCTCGGAGATGTGTATAAGAGACAG	CCGYCAATTYMTTTRAGTTT	926R-N726	CAAGCAGAAGACGGCATACGAGATGTCTTAGGGTCTCGTGGGCTCGGAGATGTGTATAAGAGACAGCCGYCAATTYMTTTRAGTTT	86
CAAGCAGAAGACGGCATACGAGAT	N727	ACTGATCG	GTCTCGTGGGCTCGGAGATGTGTATAAGAGACAG	CCGYCAATTYMTTTRAGTTT	926R-N727	CAAGCAGAAGACGGCATACGAGATACTGATCGGTCTCGTGGGCTCGGAGATGTGTATAAGAGACAGCCGYCAATTYMTTTRAGTTT	86
CAAGCAGAAGACGGCATACGAGAT	N728	TAGCTGCA	GTCTCGTGGGCTCGGAGATGTGTATAAGAGACAG	CCGYCAATTYMTTTRAGTTT	926R-N728	CAAGCAGAAGACGGCATACGAGATTAGCTGCAGTCTCGTGGGCTCGGAGATGTGTATAAGAGACAGCCGYCAATTYMTTTRAGTTT	86
CAAGCAGAAGACGGCATACGAGAT	N729	GACGTCGA	GTCTCGTGGGCTCGGAGATGTGTATAAGAGACAG	CCGYCAATTYMTTTRAGTTT	926R-N729	CAAGCAGAAGACGGCATACGAGATGACGTCGAGTCTCGTGGGCTCGGAGATGTGTATAAGAGACAGCCGYCAATTYMTTTRAGTTT	86
Adaptor and barcode oligonucleotide sequences © 2007-2016 Illumina, Inc. All rights reserved.

## Sheet: Fungal ITS2
	from Nextera XT v2
Left arm P5 adapter	i5 name	i5	Right arm P5 adapter	Forward Primer	Final name	Fusion sequence (5'-3')	Length
AATGATACGGCGACCACCGAGATCTACAC	S502	CTCTCTAT	TCGTCGGCAGCGTCAGATGTGTATAAGAGACAG	GTGAATCATCGAATCTTTGAA	ITS86F-S502	AATGATACGGCGACCACCGAGATCTACACCTCTCTATTCGTCGGCAGCGTCAGATGTGTATAAGAGACAGGTGAATCATCGAATCTTTGAA	91
AATGATACGGCGACCACCGAGATCTACAC	S503	TATCCTCT	TCGTCGGCAGCGTCAGATGTGTATAAGAGACAG	GTGAATCATCGAATCTTTGAA	ITS86F-S503	AATGATACGGCGACCACCGAGATCTACACTATCCTCTTCGTCGGCAGCGTCAGATGTGTATAAGAGACAGGTGAATCATCGAATCTTTGAA	91
AATGATACGGCGACCACCGAGATCTACAC	S505	GTAAGGAG	TCGTCGGCAGCGTCAGATGTGTATAAGAGACAG	GTGAATCATCGAATCTTTGAA	ITS86F-S505	AATGATACGGCGACCACCGAGATCTACACGTAAGGAGTCGTCGGCAGCGTCAGATGTGTATAAGAGACAGGTGAATCATCGAATCTTTGAA	91
AATGATACGGCGACCACCGAGATCTACAC	S506	ACTGCATA	TCGTCGGCAGCGTCAGATGTGTATAAGAGACAG	GTGAATCATCGAATCTTTGAA	ITS86F-S506	AATGATACGGCGACCACCGAGATCTACACACTGCATATCGTCGGCAGCGTCAGATGTGTATAAGAGACAGGTGAATCATCGAATCTTTGAA	91
AATGATACGGCGACCACCGAGATCTACAC	S507	AAGGAGTA	TCGTCGGCAGCGTCAGATGTGTATAAGAGACAG	GTGAATCATCGAATCTTTGAA	ITS86F-S507	AATGATACGGCGACCACCGAGATCTACACAAGGAGTATCGTCGGCAGCGTCAGATGTGTATAAGAGACAGGTGAATCATCGAATCTTTGAA	91
AATGATACGGCGACCACCGAGATCTACAC	S508	CTAAGCCT	TCGTCGGCAGCGTCAGATGTGTATAAGAGACAG	GTGAATCATCGAATCTTTGAA	ITS86F-S508	AATGATACGGCGACCACCGAGATCTACACCTAAGCCTTCGTCGGCAGCGTCAGATGTGTATAAGAGACAGGTGAATCATCGAATCTTTGAA	91
AATGATACGGCGACCACCGAGATCTACAC	S510	CGTCTAAT	TCGTCGGCAGCGTCAGATGTGTATAAGAGACAG	GTGAATCATCGAATCTTTGAA	ITS86F-S510	AATGATACGGCGACCACCGAGATCTACACCGTCTAATTCGTCGGCAGCGTCAGATGTGTATAAGAGACAGGTGAATCATCGAATCTTTGAA	91
AATGATACGGCGACCACCGAGATCTACAC	S511	TCTCTCCG	TCGTCGGCAGCGTCAGATGTGTATAAGAGACAG	GTGAATCATCGAATCTTTGAA	ITS86F-S511	AATGATACGGCGACCACCGAGATCTACACTCTCTCCGTCGTCGGCAGCGTCAGATGTGTATAAGAGACAGGTGAATCATCGAATCTTTGAA	91
AATGATACGGCGACCACCGAGATCTACAC	S513	TCGACTAG	TCGTCGGCAGCGTCAGATGTGTATAAGAGACAG	GTGAATCATCGAATCTTTGAA	ITS86F-S513	AATGATACGGCGACCACCGAGATCTACACTCGACTAGTCGTCGGCAGCGTCAGATGTGTATAAGAGACAGGTGAATCATCGAATCTTTGAA	91
AATGATACGGCGACCACCGAGATCTACAC	S515	TTCTAGCT	TCGTCGGCAGCGTCAGATGTGTATAAGAGACAG	GTGAATCATCGAATCTTTGAA	ITS86F-S515	AATGATACGGCGACCACCGAGATCTACACTTCTAGCTTCGTCGGCAGCGTCAGATGTGTATAAGAGACAGGTGAATCATCGAATCTTTGAA	91
AATGATACGGCGACCACCGAGATCTACAC	S516	CCTAGAGT	TCGTCGGCAGCGTCAGATGTGTATAAGAGACAG	GTGAATCATCGAATCTTTGAA	ITS86F-S516	AATGATACGGCGACCACCGAGATCTACACCCTAGAGTTCGTCGGCAGCGTCAGATGTGTATAAGAGACAGGTGAATCATCGAATCTTTGAA	91
AATGATACGGCGACCACCGAGATCTACAC	S517	GCGTAAGA	TCGTCGGCAGCGTCAGATGTGTATAAGAGACAG	GTGAATCATCGAATCTTTGAA	ITS86F-S517	AATGATACGGCGACCACCGAGATCTACACGCGTAAGATCGTCGGCAGCGTCAGATGTGTATAAGAGACAGGTGAATCATCGAATCTTTGAA	91
AATGATACGGCGACCACCGAGATCTACAC	S518	CTATTAAG	TCGTCGGCAGCGTCAGATGTGTATAAGAGACAG	GTGAATCATCGAATCTTTGAA	ITS86F-S518	AATGATACGGCGACCACCGAGATCTACACCTATTAAGTCGTCGGCAGCGTCAGATGTGTATAAGAGACAGGTGAATCATCGAATCTTTGAA	91
AATGATACGGCGACCACCGAGATCTACAC	S520	AAGGCTAT	TCGTCGGCAGCGTCAGATGTGTATAAGAGACAG	GTGAATCATCGAATCTTTGAA	ITS86F-S520	AATGATACGGCGACCACCGAGATCTACACAAGGCTATTCGTCGGCAGCGTCAGATGTGTATAAGAGACAGGTGAATCATCGAATCTTTGAA	91
AATGATACGGCGACCACCGAGATCTACAC	S521	GAGCCTTA	TCGTCGGCAGCGTCAGATGTGTATAAGAGACAG	GTGAATCATCGAATCTTTGAA	ITS86F-S521	AATGATACGGCGACCACCGAGATCTACACGAGCCTTATCGTCGGCAGCGTCAGATGTGTATAAGAGACAGGTGAATCATCGAATCTTTGAA	91
AATGATACGGCGACCACCGAGATCTACAC	S522	TTATGCGA	TCGTCGGCAGCGTCAGATGTGTATAAGAGACAG	GTGAATCATCGAATCTTTGAA	ITS86F-S522	AATGATACGGCGACCACCGAGATCTACACTTATGCGATCGTCGGCAGCGTCAGATGTGTATAAGAGACAGGTGAATCATCGAATCTTTGAA	91
	from Nextera XT v2
Left arm P7 adapter	i7 name	i7	Right arm P7 adapter	Reverse Primer	Final name	Fusion sequence (5'-3')	Length
CAAGCAGAAGACGGCATACGAGAT	N701	TCGCCTTA	GTCTCGTGGGCTCGGAGATGTGTATAAGAGACAG	TCCTCCGCTTATTGATATGC	ITS4R-N701	CAAGCAGAAGACGGCATACGAGATTCGCCTTAGTCTCGTGGGCTCGGAGATGTGTATAAGAGACAGTCCTCCGCTTATTGATATGC	86
CAAGCAGAAGACGGCATACGAGAT	N702	CTAGTACG	GTCTCGTGGGCTCGGAGATGTGTATAAGAGACAG	TCCTCCGCTTATTGATATGC	ITS4R-N702	CAAGCAGAAGACGGCATACGAGATCTAGTACGGTCTCGTGGGCTCGGAGATGTGTATAAGAGACAGTCCTCCGCTTATTGATATGC	86
CAAGCAGAAGACGGCATACGAGAT	N703	TTCTGCCT	GTCTCGTGGGCTCGGAGATGTGTATAAGAGACAG	TCCTCCGCTTATTGATATGC	ITS4R-N703	CAAGCAGAAGACGGCATACGAGATTTCTGCCTGTCTCGTGGGCTCGGAGATGTGTATAAGAGACAGTCCTCCGCTTATTGATATGC	86
CAAGCAGAAGACGGCATACGAGAT	N704	GCTCAGGA	GTCTCGTGGGCTCGGAGATGTGTATAAGAGACAG	TCCTCCGCTTATTGATATGC	ITS4R-N704	CAAGCAGAAGACGGCATACGAGATGCTCAGGAGTCTCGTGGGCTCGGAGATGTGTATAAGAGACAGTCCTCCGCTTATTGATATGC	86
CAAGCAGAAGACGGCATACGAGAT	N705	AGGAGTCC	GTCTCGTGGGCTCGGAGATGTGTATAAGAGACAG	TCCTCCGCTTATTGATATGC	ITS4R-N705	CAAGCAGAAGACGGCATACGAGATAGGAGTCCGTCTCGTGGGCTCGGAGATGTGTATAAGAGACAGTCCTCCGCTTATTGATATGC	86
CAAGCAGAAGACGGCATACGAGAT	N706	CATGCCTA	GTCTCGTGGGCTCGGAGATGTGTATAAGAGACAG	TCCTCCGCTTATTGATATGC	ITS4R-N706	CAAGCAGAAGACGGCATACGAGATCATGCCTAGTCTCGTGGGCTCGGAGATGTGTATAAGAGACAGTCCTCCGCTTATTGATATGC	86
CAAGCAGAAGACGGCATACGAGAT	N707	GTAGAGAG	GTCTCGTGGGCTCGGAGATGTGTATAAGAGACAG	TCCTCCGCTTATTGATATGC	ITS4R-N707	CAAGCAGAAGACGGCATACGAGATGTAGAGAGGTCTCGTGGGCTCGGAGATGTGTATAAGAGACAGTCCTCCGCTTATTGATATGC	86
CAAGCAGAAGACGGCATACGAGAT	N710	CAGCCTCG	GTCTCGTGGGCTCGGAGATGTGTATAAGAGACAG	TCCTCCGCTTATTGATATGC	ITS4R-N710	CAAGCAGAAGACGGCATACGAGATCAGCCTCGGTCTCGTGGGCTCGGAGATGTGTATAAGAGACAGTCCTCCGCTTATTGATATGC	86
CAAGCAGAAGACGGCATACGAGAT	N711	TGCCTCTT	GTCTCGTGGGCTCGGAGATGTGTATAAGAGACAG	TCCTCCGCTTATTGATATGC	ITS4R-N711	CAAGCAGAAGACGGCATACGAGATTGCCTCTTGTCTCGTGGGCTCGGAGATGTGTATAAGAGACAGTCCTCCGCTTATTGATATGC	86
CAAGCAGAAGACGGCATACGAGAT	N712	TCCTCTAC	GTCTCGTGGGCTCGGAGATGTGTATAAGAGACAG	TCCTCCGCTTATTGATATGC	ITS4R-N712	CAAGCAGAAGACGGCATACGAGATTCCTCTACGTCTCGTGGGCTCGGAGATGTGTATAAGAGACAGTCCTCCGCTTATTGATATGC	86
CAAGCAGAAGACGGCATACGAGAT	N714	TCATGAGC	GTCTCGTGGGCTCGGAGATGTGTATAAGAGACAG	TCCTCCGCTTATTGATATGC	ITS4R-N714	CAAGCAGAAGACGGCATACGAGATTCATGAGCGTCTCGTGGGCTCGGAGATGTGTATAAGAGACAGTCCTCCGCTTATTGATATGC	86
CAAGCAGAAGACGGCATACGAGAT	N715	CCTGAGAT	GTCTCGTGGGCTCGGAGATGTGTATAAGAGACAG	TCCTCCGCTTATTGATATGC	ITS4R-N715	CAAGCAGAAGACGGCATACGAGATCCTGAGATGTCTCGTGGGCTCGGAGATGTGTATAAGAGACAGTCCTCCGCTTATTGATATGC	86
CAAGCAGAAGACGGCATACGAGAT	N716	TAGCGAGT	GTCTCGTGGGCTCGGAGATGTGTATAAGAGACAG	TCCTCCGCTTATTGATATGC	ITS4R-N716	CAAGCAGAAGACGGCATACGAGATTAGCGAGTGTCTCGTGGGCTCGGAGATGTGTATAAGAGACAGTCCTCCGCTTATTGATATGC	86
CAAGCAGAAGACGGCATACGAGAT	N718	GTAGCTCC	GTCTCGTGGGCTCGGAGATGTGTATAAGAGACAG	TCCTCCGCTTATTGATATGC	ITS4R-N718	CAAGCAGAAGACGGCATACGAGATGTAGCTCCGTCTCGTGGGCTCGGAGATGTGTATAAGAGACAGTCCTCCGCTTATTGATATGC	86
CAAGCAGAAGACGGCATACGAGAT	N719	TACTACGC	GTCTCGTGGGCTCGGAGATGTGTATAAGAGACAG	TCCTCCGCTTATTGATATGC	ITS4R-N719	CAAGCAGAAGACGGCATACGAGATTACTACGCGTCTCGTGGGCTCGGAGATGTGTATAAGAGACAGTCCTCCGCTTATTGATATGC	86
CAAGCAGAAGACGGCATACGAGAT	N720	AGGCTCCG	GTCTCGTGGGCTCGGAGATGTGTATAAGAGACAG	TCCTCCGCTTATTGATATGC	ITS4R-N720	CAAGCAGAAGACGGCATACGAGATAGGCTCCGGTCTCGTGGGCTCGGAGATGTGTATAAGAGACAGTCCTCCGCTTATTGATATGC	86
CAAGCAGAAGACGGCATACGAGAT	N721	GCAGCGTA	GTCTCGTGGGCTCGGAGATGTGTATAAGAGACAG	TCCTCCGCTTATTGATATGC	ITS4R-N721	CAAGCAGAAGACGGCATACGAGATGCAGCGTAGTCTCGTGGGCTCGGAGATGTGTATAAGAGACAGTCCTCCGCTTATTGATATGC	86
CAAGCAGAAGACGGCATACGAGAT	N722	CTGCGCAT	GTCTCGTGGGCTCGGAGATGTGTATAAGAGACAG	TCCTCCGCTTATTGATATGC	ITS4R-N722	CAAGCAGAAGACGGCATACGAGATCTGCGCATGTCTCGTGGGCTCGGAGATGTGTATAAGAGACAGTCCTCCGCTTATTGATATGC	86
CAAGCAGAAGACGGCATACGAGAT	N723	GAGCGCTA	GTCTCGTGGGCTCGGAGATGTGTATAAGAGACAG	TCCTCCGCTTATTGATATGC	ITS4R-N723	CAAGCAGAAGACGGCATACGAGATGAGCGCTAGTCTCGTGGGCTCGGAGATGTGTATAAGAGACAGTCCTCCGCTTATTGATATGC	86
CAAGCAGAAGACGGCATACGAGAT	N724	CGCTCAGT	GTCTCGTGGGCTCGGAGATGTGTATAAGAGACAG	TCCTCCGCTTATTGATATGC	ITS4R-N724	CAAGCAGAAGACGGCATACGAGATCGCTCAGTGTCTCGTGGGCTCGGAGATGTGTATAAGAGACAGTCCTCCGCTTATTGATATGC	86
CAAGCAGAAGACGGCATACGAGAT	N726	GTCTTAGG	GTCTCGTGGGCTCGGAGATGTGTATAAGAGACAG	TCCTCCGCTTATTGATATGC	ITS4R-N726	CAAGCAGAAGACGGCATACGAGATGTCTTAGGGTCTCGTGGGCTCGGAGATGTGTATAAGAGACAGTCCTCCGCTTATTGATATGC	86
CAAGCAGAAGACGGCATACGAGAT	N727	ACTGATCG	GTCTCGTGGGCTCGGAGATGTGTATAAGAGACAG	TCCTCCGCTTATTGATATGC	ITS4R-N727	CAAGCAGAAGACGGCATACGAGATACTGATCGGTCTCGTGGGCTCGGAGATGTGTATAAGAGACAGTCCTCCGCTTATTGATATGC	86
CAAGCAGAAGACGGCATACGAGAT	N728	TAGCTGCA	GTCTCGTGGGCTCGGAGATGTGTATAAGAGACAG	TCCTCCGCTTATTGATATGC	ITS4R-N728	CAAGCAGAAGACGGCATACGAGATTAGCTGCAGTCTCGTGGGCTCGGAGATGTGTATAAGAGACAGTCCTCCGCTTATTGATATGC	86
CAAGCAGAAGACGGCATACGAGAT	N729	GACGTCGA	GTCTCGTGGGCTCGGAGATGTGTATAAGAGACAG	TCCTCCGCTTATTGATATGC	ITS4R-N729	CAAGCAGAAGACGGCATACGAGATGACGTCGAGTCTCGTGGGCTCGGAGATGTGTATAAGAGACAGTCCTCCGCTTATTGATATGC	86
Adaptor and barcode oligonucleotide sequences © 2007-2016 Illumina, Inc. All rights reserved.
